# Supplementary material for: Decreased Plasma Concentration of Hydrogen Sulfide in Hospitalized COVID-19 Patients: A Novel Determinant of Mortality?
Source: Antioxidants (Basel). 2026 Feb 28;15(3):307. doi: 10.3390/antiox15030307 (PMC13023920; doi:10.3390/antiox15030307)
Supplement: Supplementary file 1 [file antioxidants-15-00307-s001.zip]

Archive with 1 entries (1 files):
- antioxidants-4024027-supplementary.pdf
